# Supplementary material for: Maternal Diet, Lifestyle Factors, and Gestational Weight Gain: A Single-Center Case–Control Study in Hungary
Source: Nutrients. 2026 Apr 29;18(9):1403. doi: 10.3390/nu18091403 (PMC13164820; doi:10.3390/nu18091403)
Supplement: Supplementary file 1 [file nutrients-18-01403-s001.zip]

Archive with 1 entries (1 files):
- nutrients-4198346-supplementary.pdf
